# Supplementary material for: Intensive single-cell analysis reveals immune-cell diversity among healthy individuals
Source: Life Sci Alliance. 2022 Apr 5;5(7):e202201398. doi: 10.26508/lsa.202201398 (PMC8983398; doi:10.26508/lsa.202201398)
Supplement: Supplementary file 1 [file LSA-2022-01398_TableS1.xlsx]

## Sheet: Table S1
Table S1 Datasets used in the current study
No.	data_ID	individual ID	Remarks		5'GEX	T_scVDJ	B_scVDJ	CyTOF
1	H1_01	H1	Daily variance	day 0	O	O	O
2	H1_01F		Fresh-frozen comparing	day 0	O	O	O
3	H1_02		Daily variance	day 3	O	O	O
4	H1_03		Daily variance	day 7	O	O	O
5	H1_04		Daily variance	day 10	O	O	O
6	H1_05		Daily variance	day 14	O	O	O
7	H1_06		Daily variance	day 17	O	O	O
8	H1_07		Daily variance	day 21	O	O	O
9	H1_08		Daily variance	day 25	O	O	O
10	H1_09		Daily variance Influenza vaccination	day84 pre	O	O	O	O
11	H1_10		Influenza vaccination	- 1 dpv	O	O	O
12	H1_11		Influenza vaccination	+ 1 dpv	O	O	O	O
13	H1_12		Influenza vaccination	+ 3 dpv	O	O	O	O
14	H1_13		Influenza vaccination	+ 7 dpv	O	O	O	O
15	H1_14		Influenza vaccination	+ 28 dpv	O	O	O
16	todai_054		SARS-CoV-2 vaccination	- 1 dpv	O	O		O
17	todai_056		SARS-CoV-2 vaccination	+ 1 dpv	O	O		O
18	todai_058		SARS-CoV-2 vaccination	+ 3 dpv	O	O		O
19	todai_060		SARS-CoV-2 vaccination	+ 7 dpv	O	O		O
20	todai_064		SARS-CoV-2 vaccination	+ 27dpv / -1 dpv	O	O		O
21	todai_066		SARS-CoV-2 vaccination	+29/ +1 dpv	O	O		O
22	todai_068		SARS-CoV-2 vaccination	+ 31/ +3 dpv	O	O		O
23	todai_070		SARS-CoV-2 vaccination	+ 35 / + 7 dpv	O	O		O
24	todai_072		SARS-CoV-2 vaccination	+ 56/ +28 dpv	O	O		O
25	H2_01	H2	Daily variance	day 0	O	O	O
26	H2_01F		Fresh-frozen comparing	day 0	O	O	O
27	H2_02		Daily variance	day 3	O	O	O
28	H2_03		Daily variance	day 7	O	O	O
29	H2_04		Daily variance	day 10	O	O	O
30	H2_05		Daily variance	day 14	O	O	O
31	H2_06		Daily variance	day 17	O	O	O
32	H2_07		Daily variance	day 21	O	O	O
33	H2_08		Daily variance	day 25	O	O	O
34	H2_09		Daily variance Influenza vaccination	day84 pre	O	O	O	O
35	H2_10		Influenza vaccination	- 1 dpv	O	O	O
36	H2_11		Influenza vaccination	+ 1 dpv	O	O	O	O
37	H2_12		Influenza vaccination	+ 3 dpv	O	O	O	O
38	H2_13		Influenza vaccination	+ 7 dpv	O	O	O
39	H2_15		Influenza vaccination	+ 28 dpv	O	O	O	O
40	H3_01	H3	Individual variance		O	O	O	O
41	H4_01	H4	Individual variance		O	O	O
42	H5_01	H5	Individual variance		O	O	O	O
43	H6_01	H6	individual variance		O	O	O
44	todai_055		SARS-CoV-2 vaccination	- 1 dpv	O	O		O
45	todai_057		SARS-CoV-2 vaccination	+ 1 dpv	O	O		O
46	todai_059		SARS-CoV-2 vaccination	+ 3 dpv	O	O		O
47	todai_061		SARS-CoV-2 vaccination	+ 7 dpv	O	O		O
48	todai_065		SARS-CoV-2 vaccination	+ 27dpv / -1 dpv	O	O		O
49	todai_067		SARS-CoV-2 vaccination	+29/ +1 dpv	O	O		O
50	todai_069		SARS-CoV-2 vaccination	+ 31/ +3 dpv	O	O		O
51	todai_071		SARS-CoV-2 vaccination	+ 35 / + 7 dpv	O	O		O
52	todai_073		SARS-CoV-2 vaccination	+ 56/ +28 dpv	O	O		O
53	H7_01	H7	individual variance SARS-CoV-2 vaccination	pre	O	O	O
54	todai_029a		SARS-CoV-2 vaccination	+ 1 dpv	O	O		O
55	todai_062		SARS-CoV-2 vaccination	+ 22/ +1 dpv	O	O		O
56	todai_074		SARS-CoV-2 vaccination	+32 / +11 dpv	O	O
57	todai_076		SARS-CoV-2 vaccination	+49 / +28 dpv	O	O
