# Supplementary material for: Intensive single-cell analysis reveals immune-cell diversity among healthy individuals
Source: Life Sci Alliance. 2022 Apr 5;5(7):e202201398. doi: 10.26508/lsa.202201398 (PMC8983398; doi:10.26508/lsa.202201398)
Supplement: Supplementary file 2 [file LSA-2022-01398_TableS2.xlsx]

## Sheet: Table S2
Table S2 Sequence Statistics of scRNA-seq 5' GEX
	Sample	Reads	> Q30 Bases	Reads Mapped	Number of Cells	Avg. Reads per Cell	Median Genes per Cell
daily and individual variation study	H1_01F	474814122	0.917	0.908	9045	52495	1550
	H1_01	531399627	0.886	0.821	9822	54103	892
	H1_02	78001330	0.891	0.827	7348	10615	992
	H1_03	65817848	0.915	0.905	6912	9522	1075
	H1_04	65903129	0.902	0.857	8439	7809	994
	H1_05	74046570	0.927	0.941	5149	14381	1031
	H1_06	71204074	0.87	0.781	6749	10550	948
	H1_07	64653375	0.915	0.918	7209	8969	1039
	H1_08	62103522	0.897	0.853	6141	10113	1051
	H1_09	126434002	0.907	0.817	3537	35746	1126
	H2_01F	569542412	0.912	0.908	7816	72869	1629
	H2_01	462214322	0.883	0.82	9646	47918	1161
	H2_02	63462698	0.914	0.9	13951	4549	724
	H2_03	72179714	0.907	0.875	6154	11729	1052
	H2_04	72399439	0.894	0.847	8477	8541	969
	H2_05	70500997	0.864	0.748	2419	29145	957
	H2_06	67414738	0.868	0.755	3915	17220	898
	H2_07	73987515	0.913	0.915	7909	9355	1082
	H2_08	70038888	0.905	0.881	6821	10268	1013
	H2_09	101817994	0.909	0.835	5468	18621	726
	H3	537352099	0.932	0.913	10639	50508	1474
	H4	584227680	0.935	0.927	10159	57508	1469
	H5	560700478	0.932	0.92	9804	57191	1480
	H6	687578219	0.916	0.863	9291	74005	808
	H7	397404153	0.932	0.916	10766	36913	1684
	Average	240207958	0.906	0.866	7743	28826	1113
influenza vaccination study	H1_10	216262320	0.891	0.903	5361	40339	1227
	H1_11	321518186	0.913	0.925	7776	41347	1392
	H1_12	277982831	0.895	0.9	6503	42746	1392
	H1_13	322303827	0.878	0.862	4611	69898	1328
	H1_14	294078425	0.903	0.932	6846	42956	863
	H2_10	262621165	0.86	0.815	5499	47757	1088
	H2_11	290685118	0.904	0.915	7390	39334	1545
	H2_12	306430499	0.914	0.948	6898	44423	1755
	H2_13	290476269	0.912	0.954	7467	38901	1703
	H2_14	299497084	0.896	0.933	7465	40120	930
	Average	2.88186e+08	0.8966	0.9087	6581.6	44782.1	1322.3
SARS-CoV-2 vaccination study	todai_054	370628638	0.879	0.82	6264	59168	1159
	todai_056	421722165	0.876	0.763	3932	107253	1451
	todai_058	432886646	0.886	0.845	8281	52274	1198
	todai_060	300229940	0.876	0.769	7025	42737	1241
	todai_064	282938331	0.906	0.888	6900	41005	1370
	todai_066	385355971	0.901	0.86	8153	47265	1350
	todai_068	432544521	0.904	0.869	12641	34217	1342
	todai_070	382188714	0.9	0.828	11242	33996	1016
	todai_072	401541315	0.91	0.89	8939	44920	1176
	todai_055	350159551	0.886	0.861	6138	57047	1227
	todai_057	464045250	0.883	0.852	6412	72371	1403
	todai_059	389862496	0.9	0.892	11668	33412	1521
	todai_061	309787805	0.896	0.875	8922	34721	1331
	todai_065	375541369	0.899	0.866	5710	65769	1530
	todai_067	431284621	0.909	0.897	4128	104477	1206
	todai_069	398816452	0.907	0.89	7481	53310	1588
	todai_071	421584385	0.915	0.896	10819	38967	1193
	todai_073	437305038	0.915	0.908	13735	31838	1130
	H7-01	397404153	0.951	0.916	10766	36912	1683
	todai_029	439223957	0.897	0.845	7429	59122	1243
	todai_062	395996102	0.9	0.872	4850	81648	1480
	todai_074	463738427	0.905	0.877	8443	54925	1400
	todai_076	353493966	0.909	0.886	7461	47378	1382
	Average	3.92969e+08	0.900435	0.863696	8145.17	53684	1331.3
