# Supplementary material for: Intensive single-cell analysis reveals immune-cell diversity among healthy individuals
Source: Life Sci Alliance. 2022 Apr 5;5(7):e202201398. doi: 10.26508/lsa.202201398 (PMC8983398; doi:10.26508/lsa.202201398)
Supplement: Supplementary file 3 [file LSA-2022-01398_TableS3.xlsx]

## Sheet: Table S3
Table S3 Percentage of major cell type analyzed by scRNA-seq
data_ID	pID	CD4+ T cell	B cell	CD8+ T cell	NK cell	Monocyte	DC	MAIT cell	γδT cell	Platelet	Plasmablast
H1_01	H1	40.8336	22.7555	5.52329	12.8503	9.11036	0.856007	1.66106	2.00754	4.40232	0
H1_01F		46.6055	21.8819	7.01017	6.98806	7.58514	0.950907	2.47678	2.77532	3.72623	0
H1_02		21.1622	33.3968	8.58737	9.78498	16.1404	1.30648	3.30702	3.90582	2.40882	0
H1_03		31.7511	29.3777	5.80318	6.74385	13.864	0.289436	3.27062	7.40955	1.49059	0
H1_04		41.5314	24.2503	6.63743	7.20635	6.93374	0.841531	3.44909	7.79898	1.35119	0
H1_05		17.4708	44.9416	2.43191	7.93774	9.92218	1.71206	3.07393	8.63813	3.8716	0
H1_06		29.8352	26.3619	13.7895	13.5669	7.59982	1.14294	4.76473	1.24685	1.69215	0
H1_07		37.651	21.2828	11.3286	7.10815	12.6197	1.58267	3.10982	3.9428	1.37443	0
H1_08		32.3934	21.6721	8.83607	7.13115	21.0984	2.67213	2.60656	2.4918	1.09836	0
H1_09		40.0344	19.7022	2.9496	11.0538	14.748	1.66094	1.89003	4.61054	0.601375	2.74914
H2_01	H2	40.2576	10.4902	10.2098	19.7653	13.3257	1.16327	1.31907	2.04612	1.42293	0
H2_01F		34.2846	8.45918	19.3115	16.2017	15.0115	0.895828	1.83005	1.13898	2.86665	0
H2_02		36.2079	8.35842	19.7634	13.3978	15.5914	1.16846	2.36559	1.31183	1.83513	0
H2_03		32.9108	16.9998	24.2971	8.92248	10.5965	0.845116	2.27531	1.0564	2.09654	0
H2_04		43.6999	17.7796	21.3544	9.15526	2.81973	0.365739	2.61916	1.08542	1.12081	0
H2_05		33.2061	25.6149	3.13825	14.5038	12.0017	1.69635	3.01103	3.64716	3.18066	0
H2_06		44.4416	9.67908	16.3286	15.9692	10.475	0.436457	2.07959	0	0.590501	0
H2_07		37.2408	10.6474	17.7036	13.088	13.265	0.872534	3.07284	1.63126	2.4785	0
H2_08		38.5463	11.6446	16.7254	15.8884	11.9383	0.82232	3.01028	0	1.42438	0
H2_09		44.4567	9.46865	10.9211	18.1283	13.0171	0.643501	1.25023	1.39732	0.717044	0
H3	H3	9.42935	8.42343	38.6011	15.5683	10.3131	0.714487	12.9078	3.70405	0.338441	0
H4	H4	39.9685	6.29371	7.64306	9.35684	11.9965	0.610657	3.34876	19.7676	0.620506	0.393972
H5	H5	39.5062	6.40751	27.8849	11.0907	5.3668	0.581573	4.99949	3.41802	0.265279	0.479543
H6	H6	40.7216	13.3118	20.0754	6.042	13.3549	1.0447	0	2.58481	2.86484	0
H7	H7	18.3178	7.83457	8.15985	37.6859	22.3513	2.73234	0	1.53346	1.38476	0
