# Supplementary material for: Intensive single-cell analysis reveals immune-cell diversity among healthy individuals
Source: Life Sci Alliance. 2022 Apr 5;5(7):e202201398. doi: 10.26508/lsa.202201398 (PMC8983398; doi:10.26508/lsa.202201398)
Supplement: Supplementary file 4 [file LSA-2022-01398_TableS4.xlsx]

## Sheet: Table S4
Table S4 Percentage of detailed cell type analyzed by scRNA-seq
case_ID	pID	Naive CD8T	Effector CD8T	Memory CD8T	Naive CD4T	Effector CD4T	Memory CD4T	vd2 γδT	non-vd2 γδT	Treg	MAIT	NK	Naive B	Memory B	Classical Mono	Non-classical Mono	mDC	pDC	Platelet	Plasmablast
H1_01	H1	1.79354	3.72975	0	37.7051	0	3.1285	0	2.00754	0	1.66106	12.8503	20.7582	1.99735	7.92826	1.18211	0.856007	0	4.40232	0
H1_01F		4.19062	2.81955	0	40.4909	0	6.11455	0.619195	2.15613	0	2.47678	6.98806	18.4985	3.38346	6.13667	1.44847	0.773994	0.176913	3.72623	0
H1_02		3.4159	5.17148	0	15.2559	0	5.90637	0	3.90582	0	3.30702	9.78498	30.92	2.47686	13.4731	2.66739	1.30648	0	2.40882	0
H1_03		5.80318	0	0	23.9074	0	7.8437	4.63097	2.77858	0	3.27062	6.74385	23.7627	5.61505	11.3603	2.50362	0	0.289436	1.49059	0
H1_04		0	0.616333	6.0211	36.0081	0	0	2.47718	5.3218	5.52329	3.44909	7.20635	20.9316	3.31872	5.96183	0.971909	0.841531	0	1.35119	0
H1_05		2.43191	0	0	17.4708	0	0	6.80934	1.82879	0	3.07393	7.93774	41.1089	3.83268	8.15175	1.77043	1.71206	0	3.8716	0
H1_06		6.32329	0.385928	7.0803	21.3893	1.17263	0	1.24685	0	7.27327	4.76473	13.5669	21.6862	4.67567	5.78893	1.8109	1.14294	0	1.69215	0
H1_07		7.39088	0	3.98829	32.7569	0	0	0	3.9604	5.06206	3.12369	7.13987	17.013	3.91856	10.8911	1.78497	0.878539	0.711198	1.38056	0
H1_08		4.88525	0	3.95082	24.8852	0	7.5082	0	2.4918	0	2.60656	7.13115	17.6557	4.01639	18.8689	2.22951	2.2623	0.409836	1.09836	0
H1_09		2.9496	0	0	33.9633	0	0	2.1764	2.43414	6.07102	1.89003	11.0538	16.6667	3.03551	10.9679	3.78007	1.66094	0	0.601375	2.74914
H2_01	H2	3.80141	6.40839	0	37.1417	3.11591	0	1.00748	1.03864	0	1.31907	19.7653	7.44703	3.04321	11.882	1.44371	1.16327	0	1.42293	0
H2_01F		5.44209	6.72182	7.3423	25.8532	0.827301	0	0	1.15047	7.94984	1.8485	16.365	4.97673	2.55946	13.4695	1.69338	0.90486	0	2.89555	0
H2_02		6.00717	3.0681	10.6882	27.4982	0	0	1.31183	0	8.70968	2.36559	13.3978	8.35842	0	13.4982	2.09319	1.08961	0.078853	1.83513	0
H2_03		7.16724	6.1596	10.9703	25.8573	0	0	1.0564	0	7.05347	2.27531	8.92248	11.4416	5.55826	9.10125	1.49521	0.845116	0	2.09654	0
H2_04		9.4974	4.47145	7.38556	31.7013	5.85182	0	1.08542	0	6.14677	2.61916	9.15526	12.1048	5.67485	2.3596	0.460123	0.365739	0	1.12081	0
H2_05		3.13825	0	0	24.4699	0	8.73622	0	3.64716	0	3.01103	14.5038	21.883	3.73198	12.0017	0	1.69635	0	3.18066	0
H2_06		7.59949	8.72914	0	14.1463	0.770218	22.9268	0	0	6.5982	2.07959	15.9692	6.62388	3.0552	9.42234	1.05263	0.436457	0	0.590501	0
H2_07		5.06345	9.88579	2.81726	21.1041	8.07107	0	1.63706	0	8.19797	3.08376	13.1345	6.54822	3.78173	11.5736	1.73858	0.875635	0	2.48731	0
H2_08		5.54975	8.72744	2.7152	29.4644	0	2.59585	0	0	7.1013	3.05833	16.142	5.2663	4.96792	9.5778	2.5511	0.835447	0	1.44711	0
H2_09		1.52602	0	9.39511	23.3315	1.39732	19.7279	1.39732	0	0	1.25023	18.1283	6.26953	3.19912	11.5462	1.47086	0.643501	0	0.717044	0
H3	H3	4.56896	26.2856	7.74655	0	0	0	3.70405	0	9.42935	12.9078	15.5683	1.04353	7.3799	8.68666	1.6264	0.479458	0.235029	0.338441	0
H4	H4	0.413671	3.82153	3.40786	33.9998	0	0	18.9599	0.807643	5.96868	3.34876	9.35684	6.29371	0	10.2827	1.71378	0.610657	0	0.620506	0.393972
H5	H5	3.59147	9.00928	15.2842	28.8338	2.97929	7.69309	3.41802	0	0	4.99949	11.0907	3.40782	2.99969	4.3669	0.999898	0.408122	0.173452	0.265279	0.479543
H6	H6	8.26064	6.98977	4.82499	40.7216	0	0	2.58481	0	0	0	6.042	11.4917	1.82014	12.1163	1.23856	0.775444	0.269251	2.86484	0
H7	H7	0.752788	7.40706	0	6.83086	5.2974	6.18959	1.53346	0	0	0	37.6859	6.67286	1.16171	16.2918	6.05948	2.19331	0.539033	1.38476	0
