# Supplementary material for: Intensive single-cell analysis reveals immune-cell diversity among healthy individuals
Source: Life Sci Alliance. 2022 Apr 5;5(7):e202201398. doi: 10.26508/lsa.202201398 (PMC8983398; doi:10.26508/lsa.202201398)
Supplement: Supplementary file 6 [file LSA-2022-01398_TableS6.xlsx]

## Sheet: Table S6
Table S6 List of correlation value in scRNA-seq and CyTOF comparison
cell type	R
CD8+ T cell	0.88
CD4+ T cell	0.84
gd T cell	0.34
MAIT cell	0.91
NK cell	0.65
B cell	0.69
Plasmablast	0.96
Monocyte	0.74
DC	0.92
