# Supplementary material for: Intensive single-cell analysis reveals immune-cell diversity among healthy individuals
Source: Life Sci Alliance. 2022 Apr 5;5(7):e202201398. doi: 10.26508/lsa.202201398 (PMC8983398; doi:10.26508/lsa.202201398)
Supplement: Supplementary file 7 [file LSA-2022-01398_TableS7.xlsx]

## Sheet: Table S7
Table S7 Sequence stastics of scVDJ-seq used in the current study
	Sample	Number of Read Pairs	>Q30 Bases	Reads Mapped to V(D)J	Number of Cells	Cells with Productive V-J Spanning Pair	Avg. Read Pairs per Cell
daily and individual variation study (TCR)	H1_01F	138907325	0.938	0.868	4969	0.908	27955
	H1_01	103472914	0.934	0.813	2092	0.863	49461
	H1_02	42153099	0.941	0.8	2202	0.9	19143
	H1_03	36969126	0.937	0.808	3049	0.893	12125
	H1_04	34142946	0.935	0.807	4711	0.888	7247
	H1_05	33229163	0.927	0.741	1016	0.869	32706
	H1_06	30599026	0.937	0.797	2989	0.888	10237
	H1_07	39204145	0.934	0.86	3712	0.879	10561
	H1_08	35040590	0.935	0.853	2707	0.905	12944
	H1_09	112874007	0.953	0.943	1056	0.882	106888
	H2_01F	134601397	0.94	0.838	4126	0.898	32623
	H2_01	118607055	0.943	0.857	2924	0.884	40563
	H2_02	30485599	0.946	0.873	9185	0.899	3319
	H2_03	33884286	0.933	0.81	2794	0.878	12128
	H2_04	33427860	0.938	0.837	5064	0.874	6601
	H2_05	34627110	0.93	0.876	600	0.88	57712
	H2_06	32938858	0.937	0.838	1553	0.872	21210
	H2_07	37254456	0.939	0.865	4507	0.886	8266
	H2_08	38901017	0.934	0.851	3829	0.877	10160
	H2_09	99061956	0.952	0.947	1791	0.779	55311
	H3	102580003	0.959	0.963	5453	0.866	18812
	H4	102622251	0.964	0.932	4928	0.69	20824
	H5	109044648	0.957	0.966	5555	0.875	19630
	H6	101283129	0.958	0.954	2529	0.737	40049
	H7	52937019	0.924	0.869	2769	0.905	19118
	Average	66753959	0.941	0.863	3444	0.867	26224
daily and individual variation study (BCR)	H1_01F	117424533	0.936	0.849	2427	0.39	48382
	H1_01	122177475	0.92	0.839	2337	0.398	52279
	H1_02	37073526	0.932	0.878	2789	0.438	13292
	H1_03	35694014	0.937	0.87	2353	0.433	15169
	H1_04	33532193	0.936	0.826	2381	0.455	14083
	H1_05	33858669	0.933	0.909	2990	0.393	11323
	H1_06	34748973	0.918	0.854	2184	0.338	15910
	H1_07	29851383	0.924	0.877	1966	0.404	15183
	H1_08	33097400	0.928	0.849	1565	0.43	21148
	H1_09	104215378	0.932	0.784	713	0.384	146164
	H2_01F	120877739	0.931	0.774	1809	0.194	66820
	H2_01	123232319	0.92	0.749	1446	0.233	85222
	H2_02	38457170	0.92	0.746	2338	0.256	16448
	H2_03	36488080	0.926	0.804	1343	0.31	27169
	H2_04	31974065	0.93	0.826	1846	0.328	17320
	H2_05	28655242	0.922	0.833	632	0.343	45340
	H2_06	32649989	0.905	0.737	528	0.267	61837
	H2_07	32223574	0.92	0.823	1232	0.308	26155
	H2_08	32855501	0.922	0.762	1088	0.27	30198
	H2_09	87178636	0.936	0.766	734	0.285	118771
	H3	240570963	0.922	0.677	1059	0.427	227168
	H4	344135878	0.94	0.87	6312	0.381	54520
	H5	213032202	0.919	0.678	786	0.321	271033
	H6	334361339	0.941	0.849	1495	0.346	223653
	H7	53105307	0.903	0.787	1143	0.412	46461
	Average	9.32589e+07	0.92612	0.80864	1819.84	0.34976	66841.9
influenza vaccination study (TCR)	H1_10	59316757	0.916	0.894	2775	0.868	21375
	H1_11	61117583	0.915	0.805	1430	0.886	42739
	H1_12	64792147	0.904	0.853	1541	0.879	42045
	H1_13	57784146	0.904	0.841	755	0.894	76535
	H1_14	60819988	0.907	0.711	3735	0.862	16283
	H2_10	71656059	0.903	0.891	2133	0.848	33594
	H2_11	59232912	0.907	0.818	3203	0.912	18492
	H2_12	63110497	0.905	0.842	2296	0.934	27487
	H2_13	64993820	0.902	0.86	3835	0.917	16947
	H2_15	50376113	0.904	0.674	3993	0.886	12616
	Average	6.132e+07	0.9067	0.8189	2569.6	0.8886	30811.3
influenza vaccination study (BCR)	H1_10	52383765	0.893	0.805	877	0.446	59730
	H1_11	59897118	0.905	0.876	2110	0.413	28387
	H1_12	56731276	0.885	0.834	1241	0.432	45714
	H1_13	55051445	0.894	0.868	1057	0.377	52082
	H1_14	46026402	0.9	0.251	392	0.393	117414
	H2_10	74387097	0.885	0.777	512	0.334	145287
	H2_11	50899006	0.883	0.801	1029	0.327	49464
	H2_12	53341659	0.875	0.717	561	0.291	95083
	H2_13	56449432	0.886	0.811	1725	0.237	32724
	H2_15	25472356	0.898	0.307	243	0.317	104824
	Average	5.3064e+07	0.8904	0.7047	974.7	0.3567	73070.9
SARS-CoV-2 vaccination (TCR)	todai_054	84990789	0.94	0.849	3599	0.837	23615
	todai_056	85154164	0.932	0.769	978	0.844	87069
	todai_058	82028747	0.933	0.786	2365	0.834	34684
	todai_060	72592882	0.93	0.619	2696	0.802	26926
	todai_064	86653190	0.928	0.625	3356	0.816	25820
	todai_066	105657246	0.921	0.624	3763	0.837	28077
	todai_068	101180546	0.918	0.623	5450	0.835	18565
	todai_070	136773164	0.928	0.31	4470	0.795	30598
	todai_072	109002339	0.919	0.297	4732	0.862	23035
	todai_055	86650911	0.931	0.736	3413	0.817	25388
	todai_057	77854931	0.929	0.845	2071	0.825	37592
	todai_059	85035043	0.929	0.648	4188	0.876	20304
	todai_061	80872497	0.93	0.633	3922	0.802	20620
	todai_065	119478814	0.933	0.632	3357	0.839	35590
	todai_067	87231968	0.923	0.728	1909	0.785	45695
	todai_069	95534919	0.918	0.666	3801	0.883	25134
	todai_071	110468695	0.925	0.285	5340	0.863	20687
	todai_073	109963955	0.918	0.31	8241	0.847	13343
	H7-01	52937019	0.924	0.869	2769	0.905	19117
	todai_029	76628702	0.935	0.708	2091	0.767	36646
	todai_062	83652095	0.935	0.662	875	0.775	95602
	todai_074	89443306	0.943	0.598	2148	0.852	41640
	todai_076	89590967	0.938	0.492	1590	0.862	56346
	Average	9.1712e+07	0.928696	0.622348	3353.2	0.833043	34438.8
