# Supplementary material for: Intensive single-cell analysis reveals immune-cell diversity among healthy individuals
Source: Life Sci Alliance. 2022 Apr 5;5(7):e202201398. doi: 10.26508/lsa.202201398 (PMC8983398; doi:10.26508/lsa.202201398)
Supplement: Supplementary file 8 [file LSA-2022-01398_TableS8.xlsx]

## Sheet: Table S8
Table S8 Frequency of top used Clonotypes in H1 and H2 TCR
H1 daily variation
cdr3	H1_01	H1_02	H1_03	H1_04	H1_05	H1_06	H1_07	H1_08	H1_09
TRB:CASSYKENTEAFF	2	4	4	5	1	0	2	5	0
TRA:CAGLNSGGSNYKLTF;TRB:CASSLRTWDTGELFF	7	12	4	8	2	0	4	3	0
TRA:CAVTDSNYQLIW;TRB:CASSDPYGGDVQPQHF	1	3	7	4	1	0	3	2	2
TRA:CAFMKNFGNEKLTF;TRB:CASSLTGTEGNQETQYF	3	5	4	4	1	0	2	5	0
TRA:CAVRDSNYQLIW;TRB:CASSARGGASNEQFF	11	16	12	15	9	0	9	5	2
TRA:CILRDWWAGSYQLTF;TRB:CASSQRTGAYEQYF	0	0	0	0	0	14	0	0	0
TRA:CAVYTGGGNKLTF;TRB:CASSQGGQGAPGELFF	3	3	6	5	1	0	6	4	1
TRA:CAMEDSSASKIIF;TRB:CASSRSRGEQAPLSEEKLFF	0	0	0	0	0	36	0	0	0
TRA:CAGRSNTGKLIF;TRB:CAWSRLASSYEQYF	4	4	3	1	4	0	1	3	0
TRA:CAAIISGGYQKVTF;TRA:CAGPGRGADGLTF;TRB:CASSLASGPGGEQYF	4	6	6	2	2	0	0	0	1
TRA:CAVIKGDYKLSF;TRB:CASSESTGGSDEQFF	22	29	30	34	21	0	25	24	3
TRA:CAAMDSNYQLIW;TRB:CSAREEWGGYETQYF	9	6	14	11	0	0	6	12	1
TRA:CAVDAGNMLTF;TRB:CASSGAYSGSTDTQYF	0	0	0	0	0	15	0	0	0
TRA:CAAARSTGNQFYF;TRB:CASSPSHFKNIQYF	2	7	0	2	0	0	1	1	1
TRA:CAVDSNDYKLSF;TRB:CASSARAGEGNTQYF	0	0	0	0	0	22	0	0	0
TRA:CAGVDSNYQLIW;TRB:CASSHGDMGQVYNEQFF	0	0	0	0	0	14	0	0	0
TRA:CAVRDSNYQLIW;TRB:CASSYSVDVNEQFF	5	3	5	5	3	0	1	0	2
TRA:CAVRDSNYQLIW;TRB:CASSLETDSYYEQYF	0	0	0	0	0	20	0	0	0
TRA:CAKKSNARLMF;TRB:CASSQEEGQPQHF	0	0	0	0	0	33	0	0	0
TRA:CGTEGVNDYKLSF;TRB:CASSLNTEAFF	5	3	3	12	2	0	8	2	1
TRA:CAAMDSNYQLIW;TRB:CASSDSGNNEQFF	8	3	3	1	1	0	8	3	3
TRA:CAVSSDRGSTLGRLYF;TRB:CASSEVVGGNQPQHF	8	6	3	9	1	0	2	2	2
TRA:CATDLTSGTYKYIF;TRB:CASSGNAGTTDTQYF	4	9	6	6	3	0	5	8	3
TRA:CAANSGGGADGLTF;TRB:CASRAGLAGTDTQYF	0	0	0	0	0	20	0	0	0
TRA:CVVSAYQAGTALIF;TRB:CASSGSIAGGNQPQHF	2	1	1	3	3	0	1	0	0
TRA:CAVYNQGGKLIF;TRB:CATRGRGESYNEQFF	19	21	13	27	9	0	12	6	9
TRA:CVVSDYDMRF;TRB:CSARDQIGFPTREQYF	0	0	0	0	0	30	0	0	0
TRA:CAYRSAQGGSEKLVF;TRB:CASSLAKPHKNQPQHF	0	0	0	0	0	40	0	0	0
TRB:CASSQLTGGSNSPLHF	0	0	0	0	0	0	0	0	3
TRA:CACWDSNYQLIW;TRB:CASSDSNYFAGAFTGELFF	2	7	5	10	3	0	6	1	2
TRA:CAVYNQGGKLIF;TRB:CATRGRGEQYNEQFF	13	17	16	18	8	0	10	10	10
TRA:CALSVPPLYNQGGKLIF;TRB:CASRQGSYTNTEAFF	2	6	3	5	3	0	6	1	2
TRA:CAVRDRNYQLIW;TRB:CASSYKENTEAFF	26	37	23	29	17	0	25	31	6
TRA:CALYNQGGKLIF;TRB:CATRGRGETYNEQFF	8	12	14	27	7	0	6	7	3
TRA:CAANNAGNMLTF;TRB:CASSLGNNQPQHF	4	5	2	4	2	0	1	2	5
H2 daily variation
cdr3	H2_01	H2_02	H2_03	H2_04	H2_05	H2_06	H2_07	H2_08	H2_09
TRA:CAAMDSNYQLIW;TRB:CSAREEWGGYETQYF	0	0	0	0	4	0	0	0	0
TRA:CASIYFNKFYF;TRA:CAVGVRLSSGDKLTF;TRB:CASSPTLASGGNEQFF	15	22	13	18	0	9	14	12	12
TRA:CAVHQQGGSQGNLIF;TRB:CASLGLAGSGANVLTF	17	26	16	17	0	7	13	15	5
TRA:CAMREGRDRDDKIIF;TRB:CSAASGGWDTQYF	6	17	10	13	0	7	12	14	3
TRA:CILRDWWAGSYQLTF;TRB:CASSQRTGAYEQYF	29	46	24	30	0	10	28	19	13
TRA:CAGRSNTGKLIF;TRB:CAWSRLASSYEQYF	0	0	0	0	3	0	0	0	0
TRA:CAVRDMVGTGGYNKLIF;TRB:CASSQGGSTDTQYF	15	18	14	12	0	6	11	12	12
TRA:CAVSEKGSGTYKYIF;TRB:CSVGDGSYEQYF	0	0	0	0	3	0	0	0	0
TRA:CAVKDSNYQLIW;TRA:CASAGGYNKLIF;TRB:CASSERGLGSTDTQYF	4	15	6	9	0	8	10	11	9
TRA:CAVRDRNYQLIW;TRB:CASSYKENTEAFF	0	0	0	0	6	0	0	0	0
TRA:CAVDSNDYKLSF;TRB:CASSARAGEGNTQYF	17	30	9	12	0	1	23	17	5
TRA:CAVIKGDYKLSF;TRB:CASSESTGGSDEQFF	0	0	0	0	12	0	0	0	0
TRA:CILRDRGNYGQNFVF;TRB:CASRIRGLYGYTF	16	14	8	5	0	0	9	2	5
TRA:CVVSDYDMRF;TRB:CSARDQIGFPTREQYF	38	65	16	37	0	14	36	30	25
TRA:CAVDAGNMLTF;TRB:CASSGAYSGSTDTQYF	28	53	25	35	0	13	28	22	27
TRA:CAVYTGGGNKLTF;TRB:CASSQGGQGAPGELFF	0	0	0	0	3	0	0	0	0
TRA:CAMKTSYDKVIF;TRB:CASAWGDTQYF	20	17	9	13	0	3	10	7	13
TRA:CALYNQGGKLIF;TRB:CATRGRGETYNEQFF	0	0	0	0	5	0	0	0	0
TRA:CAVYNQGGKLIF;TRB:CATRGRGEQYNEQFF	0	0	0	0	10	0	0	0	0
TRA:CAKKSNARLMF;TRB:CASSQEEGQPQHF	40	56	12	41	0	10	48	31	28
TRA:CAMEDSSASKIIF;TRB:CASSRSRGEQAPLSEEKLFF	24	81	25	50	0	10	32	38	19
TRA:CAYRSAQGGSEKLVF;TRB:CASSLAKPHKNQPQHF	70	106	23	48	0	32	83	44	45
TRA:CAVRDSNYQLIW;TRB:CASSARGGASNEQFF	0	0	0	0	3	0	0	0	0
TRA:CAVYNQGGKLIF;TRB:CATRGRGESYNEQFF	0	0	0	0	8	0	0	0	0
TRA:CAANSGGGADGLTF;TRB:CASRAGLAGTDTQYF	11	22	4	11	0	7	10	9	8
TRA:CAVRDSNYQLIW;TRB:CASSLETDSYYEQYF	11	23	10	12	0	9	21	18	5
