# Supplementary material for: Intensive single-cell analysis reveals immune-cell diversity among healthy individuals
Source: Life Sci Alliance. 2022 Apr 5;5(7):e202201398. doi: 10.26508/lsa.202201398 (PMC8983398; doi:10.26508/lsa.202201398)
Supplement: Supplementary file 9 [file LSA-2022-01398_TableS9.xlsx]

## Sheet: Table S9
Table S9 Statistics of the clonotypes and T cell recognizing CMV and EBV
A
	Number of CDR3 patterns recognizing CMV	Number of T cell			recognizing CMV		memory T cell recognizing CMV		other T cell recognizing CMV		Frequency of CMV recognizing T cells	Number of cell included in largest clonotype recognizing CMV
		total	memory T cell	not detected in scRNA	number of T cell	clone number	cell number	clone number	cell number	clone number
H1	83	1043	0	2	145	114	0	0	143	112	0.139022	20
H2	104	1781	885	9	239	162	81	73	149	80	0.134194	47
H3	221	5354	768	11	634	433	54	52	569	370	0.118416	86
B
	Number of CDR3 patterns recognizing EBV	Number of T cell			recognizing EBV		memory T cell recognizing EBV		other T cell recognizing EBV		Frequency of EBV recognizing T cells	Number of cell included in largest clonotype recognizing EBV
		total	memory T cell	not detected in scRNA	number of T cell	clone number	cell number	clone number	cell number	clone number
H1	30	1043	0	1	57	51	0	0	56	50	0.05465	13
H2	34	1791	885	5	121	75	58	31	58	39	0.06756	29
H3	61	5354	768	2	330	218	20	20	308	196	0.0616362	86
