# Supplementary material for: Intensive single-cell analysis reveals immune-cell diversity among healthy individuals
Source: Life Sci Alliance. 2022 Apr 5;5(7):e202201398. doi: 10.26508/lsa.202201398 (PMC8983398; doi:10.26508/lsa.202201398)
Supplement: Supplementary file 11 [file LSA-2022-01398_TableS11.xlsx]

## Sheet: Table S11
Table S11 Detected antibody level during SARS-CoV-2 vaccination
pID	case_ID	condition	SARS-CoV-2
			S (IgG)	AU/mL	S (IgM)	AU/mL
H1	Todai_054	Day(-1)	Negative	< 6.8	Negative	0.03
	Todai_056	Day(+1)	Negative	< 6.8	Negative	0.03
	Todai_058	Day(+3)	Negative	< 6.8	Negative	0.03
	Todai_060	Day(+7)	Negative	< 6.8	Negative	0.02
	Todai_064	Day(+27/-1)	Positive	1050	Negative	0.21
	Todai_066	Day(+29/+1)	Positive	940	Negative	0.16
	Todai_068	Day(+31/+3)	Positive	1000	Negative	0.2
	Todai_070	Day(+35/+7)	Positive	18100	Positive	2.53
	Todai_072	Day(+56/+28)	Positive	10400	Positive	1.05
H6	Todai_055	Day(-1)	Negative	< 6.8	Negative	0.06
	Todai_057	Day(+1)	Negative	< 6.8	Negative	0.05
	Todai_059	Day(+3)	Negative	10.1	Negative	0.05
	Todai_061	Day(+7)	Negative	< 6.8	Negative	0.05
	Todai_065	Day(+27/-1)	Positive	3870	Positive	5.74
	Todai_067	Day(+29/+1)	Positive	3730	Positive	5.47
	Todai_069	Day(+31/+3)	Positive	3940	Positive	5.13
	Todai_071	Day(+35/+7)	Positive	> 80000	Positive	5.01
	Todai_073	Day(+56/+28)	Positive	62100	Positive	3.27
H7	Healthy7-01	Pre-vaccination	Negative	< 6.8	Negative	0.02
	Todai_029a	Day(+1)	Negative	< 6.8	Negative	0.02
	Todai_062	Day(+22/+1)	Positive	186	Negative	0.14
	Todai_074	Day(+32/+11)	Positive	4500	Positive	1.67
	Todai_076	Day(+49/+28)	Positive	3180	Negative	0.92
