# Supplementary material for: Intensive single-cell analysis reveals immune-cell diversity among healthy individuals
Source: Life Sci Alliance. 2022 Apr 5;5(7):e202201398. doi: 10.26508/lsa.202201398 (PMC8983398; doi:10.26508/lsa.202201398)
Supplement: Supplementary file 15 [file LSA-2022-01398_TableS15.xlsx]

## Sheet: Table S15
Table S15 Summary table of CyTOF metadata
1. Experiment
1.1. Purpose	It is believed that immune responses are different between individuals and at different times. In addition, personal health histories and unique environmental conditions should collectively determine the present state of immune cells. However, the cellular and molecular system mechanisms underlying such heterogeneity remain largely elusive. In this study, we conducted a systematic time-lapse sing…
1.2. Keywords		scRNA,scVDJ,CyToF,PBMC
1.3. Experiment Variables		CyTOF analyses were performed using blood samples collected from healthy volunteers aged 18 years or older who worked or lived in the Kashiwa-no-ha area.
1.4. Organization	1.4.1. Name	Department of Computational Biology and Medical Sciences,Graduate School of Frontier Sciences, The University of Tokyo
	1.4.2. Address	Kashiwa, Chiba, Japan
1.5. Primary Contact	1.5.1. Name	Yutaka Suzuki
	1.5.2. Email Address	ysuzuki@hgc.jp
1.6. Date		2020/5/29-2021/6/30
1.7. Conclusions		Combining with other omics analysis, our result revealed personal immunological landscapes.
1.8. Quality Control Measures		NA
1.9. Other Relevant Experiment Information		NA
2. Sample
				Sample
				H1	H1	H1	H1	H1	H1	H1	H1	H1	H1	H1	H1	H1	H2	H2	H2	H2	H3	H5	H6	H6	H6	H6	H6	H6	H6	H6	H6	H7	H7
				H1_09	H1_11	H1_12	H1_13	todai_054	todai_056	todai_058	todai_060	todai_064	todai_066	todai_068	todai_070	todai_072	H2_09	H2_11	H2_12	H2_13	H3_01	H5_01	todai_055	todai_057	todai_059	todai_061	todai_065	todai_067	todai_069	todai_071	todai_073	todai_029	todai_062
2.1.Sample/Specimen Material Description	2.1.1.Biological Samples	2.1.1.1.Biological Sample Description		Healthy donor Frozen PBMC sample of H1	Healthy donor Frozen PBMC sample of H1	Healthy donor Frozen PBMC sample of H1	Healthy donor Frozen PBMC sample of H1	Healthy donor Frozen PBMC sample of H1	Healthy donor Frozen PBMC sample of H1	Healthy donor Frozen PBMC sample of H1	Healthy donor Frozen PBMC sample of H1	Healthy donor Frozen PBMC sample of H1	Healthy donor Frozen PBMC sample of H1	Healthy donor Frozen PBMC sample of H1	Healthy donor Frozen PBMC sample of H1	Healthy donor Frozen PBMC sample of H1	Healthy donor Frozen PBMC sample of H2	Healthy donor Frozen PBMC sample of H2	Healthy donor Frozen PBMC sample of H2	Healthy donor Frozen PBMC sample of H2	Healthy donor Frozen PBMC sample of H3	Healthy donor Frozen PBMC sample of H5	Healthy donor Frozen PBMC sample of H6	Healthy donor Frozen PBMC sample of H6	Healthy donor Frozen PBMC sample of H6	Healthy donor Frozen PBMC sample of H6	Healthy donor Frozen PBMC sample of H6	Healthy donor Frozen PBMC sample of H6	Healthy donor Frozen PBMC sample of H6	Healthy donor Frozen PBMC sample of H6	Healthy donor Frozen PBMC sample of H6	Healthy donor Frozen PBMC sample of H7	Healthy donor Frozen PBMC sample of H7
		2.1.1.2.Biological Sample Source Description		Human PBMC	Human PBMC	Human PBMC	Human PBMC	Human PBMC	Human PBMC	Human PBMC	Human PBMC	Human PBMC	Human PBMC	Human PBMC	Human PBMC	Human PBMC	Human PBMC	Human PBMC	Human PBMC	Human PBMC	Human PBMC	Human PBMC	Human PBMC	Human PBMC	Human PBMC	Human PBMC	Human PBMC	Human PBMC	Human PBMC	Human PBMC	Human PBMC	Human PBMC	Human PBMC
		2.1.1.3.Biological Sample Source Organism Description	2.1.1.3.1.Taxonomy	Homo sapiens	Homo sapiens	Homo sapiens	Homo sapiens	Homo sapiens	Homo sapiens	Homo sapiens	Homo sapiens	Homo sapiens	Homo sapiens	Homo sapiens	Homo sapiens	Homo sapiens	Homo sapiens	Homo sapiens	Homo sapiens	Homo sapiens	Homo sapiens	Homo sapiens	Homo sapiens	Homo sapiens	Homo sapiens	Homo sapiens	Homo sapiens	Homo sapiens	Homo sapiens	Homo sapiens	Homo sapiens	Homo sapiens	Homo sapiens
			2.1.1.3.2.Age	49	49	49	49	49	49	49	49	49	49	49	49	49	43	43	43	43	38	47	52	52	52	52	52	52	52	52	52	69	69
			2.1.1.3.3.Gender	Male	Male	Male	Male	Male	Male	Male	Male	Male	Male	Male	Male	Male	Female	Female	Female	Female	Male	Male	Female	Female	Female	Female	Female	Female	Female	Female	Female	Male	Male
			2.1.1.3.4.Phenotype	NA	NA	NA	NA	NA	NA	NA	NA	NA	NA	NA	NA	NA	NA	NA	NA	NA	NA	NA	NA	NA	NA	NA	NA	NA	NA	NA	NA	NA	NA
			2.1.1.3.5.Genotype	NA	NA	NA	NA	NA	NA	NA	NA	NA	NA	NA	NA	NA	NA	NA	NA	NA	NA	NA	NA	NA	NA	NA	NA	NA	NA	NA	NA	NA	NA
			2.1.1.3.6.Treatment	NA	Influenza vaccination, + 1dpv	Influenza vaccination, +3 dpv	Influenza vaccination, +7 dpv	SARS-CoV-2 vaccination, pre	SARS-CoV-2 vaccination, 1dpv	SARS-CoV-2 vaccination, 3dpv	SARS-CoV-2 vaccination, 7dpv	SARS-CoV-2 vaccination, + 27dpv / -1 dpv	SARS-CoV-2 vaccination, +29/ +1 dpv	SARS-CoV-2 vaccination, + 31/ +3 dpv	SARS-CoV-2 vaccination, + 35 / + 7 dpv	SARS-CoV-2 vaccination, + 56/ +28 dpv	NA	Influenza vaccination, + 1dpv	Influenza vaccination, +3 dpv	Influenza vaccination, +7 dpv	NA	NA	SARS-CoV-2 vaccination, pre	SARS-CoV-2 vaccination, 1dpv	SARS-CoV-2 vaccination, 3dpv	SARS-CoV-2 vaccination, 7dpv	SARS-CoV-2 vaccination, + 27dpv / -1 dpv	SARS-CoV-2 vaccination, +29/ +1 dpv	SARS-CoV-2 vaccination, + 31/ +3 dpv	SARS-CoV-2 vaccination, + 35 / + 7 dpv	SARS-CoV-2 vaccination, + 56/ +28 dpv	NA	NA
			2.1.1.3.7.Other Relevant Biological Sample Source Organism Information	NA	NA	NA	NA	NA	NA	NA	NA	NA	NA	NA	NA	NA	NA	NA	NA	NA	NA	NA	NA	NA	NA	NA	NA	NA	NA	NA	NA	NA	NA
		2.1.1.4.Other Relevant Biological Sample Information		NA	NA	NA	NA	NA	NA	NA	NA	NA	NA	NA	NA	NA	NA	NA	NA	NA	NA	NA	NA	NA	NA	NA	NA	NA	NA	NA	NA	B cell lymphoma	B cell lymphoma
	2.1.2.Environmental Samples	2.1.2.1.Environmental Sample Description		NA	NA	NA	NA	NA	NA	NA	NA	NA	NA	NA	NA	NA	NA	NA	NA	NA	NA	NA	NA	NA	NA	NA	NA	NA	NA	NA	NA	NA	NA
		2.1.2.2.Environmental Sample Location		NA	NA	NA	NA	NA	NA	NA	NA	NA	NA	NA	NA	NA	NA	NA	NA	NA	NA	NA	NA	NA	NA	NA	NA	NA	NA	NA	NA	NA	NA
	2.1.3. Other Samples	2.1.3.1. Other Sample Description		NA	NA	NA	NA	NA	NA	NA	NA	NA	NA	NA	NA	NA	NA	NA	NA	NA	NA	NA	NA	NA	NA	NA	NA	NA	NA	NA	NA	NA	NA
2.2. Sample Characteristics				NA	NA	NA	NA	NA	NA	NA	NA	NA	NA	NA	NA	NA	NA	NA	NA	NA	NA	NA	NA	NA	NA	NA	NA	NA	NA	NA	NA	NA	NA
2.3. Sample Treatment(s) Description				NA	NA	NA	NA	NA	NA	NA	NA	NA	NA	NA	NA	NA	NA	NA	NA	NA	NA	NA	NA	NA	NA	NA	NA	NA	NA	NA	NA	NA	NA
2.4. Fluorescence Reagent(s) Description	2.4.1. Characteristic(s) Being Measured			30 markers shown in Table S11	30 markers shown in Table S11	30 markers shown in Table S11	30 markers shown in Table S11	30 markers shown in Table S11	30 markers shown in Table S11	30 markers shown in Table S11	30 markers shown in Table S11	30 markers shown in Table S11	30 markers shown in Table S11	30 markers shown in Table S11	30 markers shown in Table S11	30 markers shown in Table S11	30 markers shown in Table S11	30 markers shown in Table S11	30 markers shown in Table S11	30 markers shown in Table S11	30 markers shown in Table S11	30 markers shown in Table S11	30 markers shown in Table S11	30 markers shown in Table S11	30 markers shown in Table S11	30 markers shown in Table S11	30 markers shown in Table S11	30 markers shown in Table S11	30 markers shown in Table S11	30 markers shown in Table S11	30 markers shown in Table S11	30 markers shown in Table S11	30 markers shown in Table S11
	2.4.2. Analyte			NA	NA	NA	NA	NA	NA	NA	NA	NA	NA	NA	NA	NA	NA	NA	NA	NA	NA	NA	NA	NA	NA	NA	NA	NA	NA	NA	NA	NA	NA
	2.4.3. Analyte Detector			NA	NA	NA	NA	NA	NA	NA	NA	NA	NA	NA	NA	NA	NA	NA	NA	NA	NA	NA	NA	NA	NA	NA	NA	NA	NA	NA	NA	NA	NA
	2.4.4. Analyte Reporter (Fluorochrome)			NA	NA	NA	NA	NA	NA	NA	NA	NA	NA	NA	NA	NA	NA	NA	NA	NA	NA	NA	NA	NA	NA	NA	NA	NA	NA	NA	NA	NA	NA
	2.4.5. Clone Name or Number			shown in Table S11	shown in Table S11	shown in Table S11	shown in Table S11	shown in Table S11	shown in Table S11	shown in Table S11	shown in Table S11	shown in Table S11	shown in Table S11	shown in Table S11	shown in Table S11	shown in Table S11	shown in Table S11	shown in Table S11	shown in Table S11	shown in Table S11	shown in Table S11	shown in Table S11	shown in Table S11	shown in Table S11	shown in Table S11	shown in Table S11	shown in Table S11	shown in Table S11	shown in Table S11	shown in Table S11	shown in Table S11	shown in Table S11	shown in Table S11
	2.4.6. Reagent Manufacturer Name			Maxpar Direct Immune Profiling Assay, 30 Marker—25 Te	Maxpar Direct Immune Profiling Assay, 30 Marker—25 Te	Maxpar Direct Immune Profiling Assay, 30 Marker—25 Te	Maxpar Direct Immune Profiling Assay, 30 Marker—25 Te	Maxpar Direct Immune Profiling Assay, 30 Marker—25 Te	Maxpar Direct Immune Profiling Assay, 30 Marker—25 Te	Maxpar Direct Immune Profiling Assay, 30 Marker—25 Te	Maxpar Direct Immune Profiling Assay, 30 Marker—25 Te	Maxpar Direct Immune Profiling Assay, 30 Marker—25 Te	Maxpar Direct Immune Profiling Assay, 30 Marker—25 Te	Maxpar Direct Immune Profiling Assay, 30 Marker—25 Te	Maxpar Direct Immune Profiling Assay, 30 Marker—25 Te	Maxpar Direct Immune Profiling Assay, 30 Marker—25 Te	Maxpar Direct Immune Profiling Assay, 30 Marker—25 Te	Maxpar Direct Immune Profiling Assay, 30 Marker—25 Te	Maxpar Direct Immune Profiling Assay, 30 Marker—25 Te	Maxpar Direct Immune Profiling Assay, 30 Marker—25 Te	Maxpar Direct Immune Profiling Assay, 30 Marker—25 Te	Maxpar Direct Immune Profiling Assay, 30 Marker—25 Te	Maxpar Direct Immune Profiling Assay, 30 Marker—25 Te	Maxpar Direct Immune Profiling Assay, 30 Marker—25 Te	Maxpar Direct Immune Profiling Assay, 30 Marker—25 Te	Maxpar Direct Immune Profiling Assay, 30 Marker—25 Te	Maxpar Direct Immune Profiling Assay, 30 Marker—25 Te	Maxpar Direct Immune Profiling Assay, 30 Marker—25 Te	Maxpar Direct Immune Profiling Assay, 30 Marker—25 Te	Maxpar Direct Immune Profiling Assay, 30 Marker—25 Te	Maxpar Direct Immune Profiling Assay, 30 Marker—25 Te	Maxpar Direct Immune Profiling Assay, 30 Marker—25 Te	Maxpar Direct Immune Profiling Assay, 30 Marker—25 Te
	2.4.7. Reagent Catalogue Number			201325	201325	201325	201325	201325	201325	201325	201325	201325	201325	201325	201325	201325	201325	201325	201325	201325	201325	201325	201325	201325	201325	201325	201325	201325	201325	201325	201325	201325	201325
	2.4.8. Other Relevant Reagent Information			NA	NA	NA	NA	NA	NA	NA	NA	NA	NA	NA	NA	NA	NA	NA	NA	NA	NA	NA	NA	NA	NA	NA	NA	NA	NA	NA	NA	NA	NA
3. Instrument Details
	3.1. Instrument Manufacturer			Helios, a CyTOF system
